# Supplementary material for: Impact of Ivermectin on the Gut Microbial Ecosystem
Source: Int J Mol Sci. 2023 Nov 9;24(22):16125. doi: 10.3390/ijms242216125 (PMC10671733; doi:10.3390/ijms242216125)
Supplement: Supplementary file 1 [file ijms-24-16125-s001.zip]

Archive with 2 entries (2 files):
- Liu_IVM_metadata.xlsx
- Supplemental_Figures_for_ijms-2678133.pdf
