# Supplementary material for: Impact of Ivermectin on the Gut Microbial Ecosystem
Source: Int J Mol Sci. 2023 Nov 9;24(22):16125. doi: 10.3390/ijms242216125 (PMC10671733; doi:10.3390/ijms242216125)
Supplement: Supplementary file 1 [file ijms-24-16125-s001.zip › Liu_IVM_metadata.xlsx]

## Sheet: Sheet 1
	Donor	Treatment	study_day	nutritional_formulation	Reactor	SampleType	Description
IVM.RB1.I	1	Inoculum	0	Control	inoculum	Fecal	Donor_1_Inoculum_0_Control_inoculum_Fecal
IVM.RB1.DC2.27M	1	Pre-treatment	27	SF	Distal	Mucosal	Donor_1_Pre-treatment_27_SF_Distal_Mucosa
IVM.RB1.UC1.27L	1	Pre-treatment	27	ISF	Proximal	Lumenal	Donor_1_Pre-treatment_27_ISF_Proximal_Lumen
IVM.RB1.UC3.27M	1	Pre-treatment	27	Control	Proximal	Mucosal	Donor_1_Pre-treatment_27_Control_Proximal_Mucosa
IVM.RB1.DC1.27M	1	Pre-treatment	27	ISF	Distal	Mucosal	Donor_1_Pre-treatment_27_ISF_Distal_Mucosa
IVM.RB1.DC1.27L	1	Pre-treatment	27	ISF	Distal	Lumenal	Donor_1_Pre-treatment_27_ISF_Distal_Lumen
IVM.RB1.DC2.27L	1	Pre-treatment	27	SF	Distal	Lumenal	Donor_1_Pre-treatment_27_SF_Distal_Lumen
IVM.RB1.UC2.27L	1	Pre-treatment	27	SF	Proximal	Lumenal	Donor_1_Pre-treatment_27_SF_Proximal_Lumen
IVM.RB1.DC3.27L	1	Pre-treatment	27	Control	Distal	Lumenal	Donor_1_Pre-treatment_27_Control_Distal_Lumen
IVM.RB1.UC1.27M	1	Pre-treatment	27	ISF	Proximal	Mucosal	Donor_1_Pre-treatment_27_ISF_Proximal_Mucosa
IVM.RB1.UC2.27M	1	Pre-treatment	27	SF	Proximal	Mucosal	Donor_1_Pre-treatment_27_SF_Proximal_Mucosa
IVM.RB1.DC3.27M	1	Pre-treatment	27	Control	Distal	Mucosal	Donor_1_Pre-treatment_27_Control_Distal_Mucosa
IVM.RB1.UC3.27L	1	Pre-treatment	27	Control	Proximal	Lumenal	Donor_1_Pre-treatment_27_Control_Proximal_Lumen
IVM.RB1.UC1.29L	1	Pre-treatment	29	ISF	Proximal	Lumenal	Donor_1_Pre-treatment_29_ISF_Proximal_Lumen
IVM.RB1.UC3.29L	1	Pre-treatment	29	Control	Proximal	Lumenal	Donor_1_Pre-treatment_29_Control_Proximal_Lumen
IVM.RB1.DC2.29L	1	Pre-treatment	29	SF	Distal	Lumenal	Donor_1_Pre-treatment_29_SF_Distal_Lumen
IVM.RB1.DC1.29L	1	Pre-treatment	29	ISF	Distal	Lumenal	Donor_1_Pre-treatment_29_ISF_Distal_Lumen
IVM.RB1.UC2.29L	1	Pre-treatment	29	SF	Proximal	Lumenal	Donor_1_Pre-treatment_29_SF_Proximal_Lumen
IVM.RB1.DC3.29L	1	Pre-treatment	29	Control	Distal	Lumenal	Donor_1_Pre-treatment_29_Control_Distal_Lumen
IVM.RB1.UC2.30M	1	Pre-treatment	31	SF	Proximal	Mucosal	Donor_1_Pre-treatment_31_SF_Proximal_Mucosa
IVM.RB1.UC1.30M	1	Pre-treatment	31	ISF	Proximal	Mucosal	Donor_1_Pre-treatment_31_ISF_Proximal_Mucosa
IVM.RB1.UC3.30M	1	Pre-treatment	31	Control	Proximal	Mucosal	Donor_1_Pre-treatment_31_Control_Proximal_Mucosa
IVM.RB1.UC1.30L	1	Pre-treatment	31	ISF	Proximal	Lumenal	Donor_1_Pre-treatment_31_ISF_Proximal_Lumen
IVM.RB1.UC3.30L	1	Pre-treatment	31	Control	Proximal	Lumenal	Donor_1_Pre-treatment_31_Control_Proximal_Lumen
IVM.RB1.DC2.30L	1	Pre-treatment	31	SF	Distal	Lumenal	Donor_1_Pre-treatment_31_SF_Distal_Lumen
IVM.RB1.DC3.30L	1	Pre-treatment	31	Control	Distal	Lumenal	Donor_1_Pre-treatment_31_Control_Distal_Lumen
IVM.RB1.DC2.30M	1	Pre-treatment	31	SF	Distal	Mucosal	Donor_1_Pre-treatment_31_SF_Distal_Mucosa
IVM.RB1.DC1.30L	1	Pre-treatment	31	ISF	Distal	Lumenal	Donor_1_Pre-treatment_31_ISF_Distal_Lumen
IVM.RB1.DC1.30M	1	Pre-treatment	31	ISF	Distal	Mucosal	Donor_1_Pre-treatment_31_ISF_Distal_Mucosa
IVM.RB1.DC3.30M	1	Pre-treatment	31	Control	Distal	Mucosal	Donor_1_Pre-treatment_31_Control_Distal_Mucosa
IVM.RB1.UC2.30L	1	Pre-treatment	31	SF	Proximal	Lumenal	Donor_1_Pre-treatment_31_SF_Proximal_Lumen
IVM.RB1.DC2.35M	1	Pre-treatment	35	SF	Distal	Mucosal	Donor_1_Pre-treatment_35_SF_Distal_Mucosa
IVM.RB1.DC3.35M	1	Pre-treatment	35	Control	Distal	Mucosal	Donor_1_Pre-treatment_35_Control_Distal_Mucosa
IVM.RB1.UC2.35M	1	Pre-treatment	35	SF	Proximal	Mucosal	Donor_1_Pre-treatment_35_SF_Proximal_Mucosa
IVM.RB1.UC3.35L	1	Pre-treatment	35	Control	Proximal	Lumenal	Donor_1_Pre-treatment_35_Control_Proximal_Lumen
IVM.RB1.DC1.35L	1	Pre-treatment	35	ISF	Distal	Lumenal	Donor_1_Pre-treatment_35_ISF_Distal_Lumen
IVM.RB1.DC1.35M	1	Pre-treatment	35	ISF	Distal	Mucosal	Donor_1_Pre-treatment_35_ISF_Distal_Mucosa
IVM.RB1.UC2.35L	1	Pre-treatment	35	SF	Proximal	Lumenal	Donor_1_Pre-treatment_35_SF_Proximal_Lumen
IVM.RB1.DC2.35L	1	Pre-treatment	35	SF	Distal	Lumenal	Donor_1_Pre-treatment_35_SF_Distal_Lumen
IVM.RB1.UC1.35M	1	Pre-treatment	35	ISF	Proximal	Mucosal	Donor_1_Pre-treatment_35_ISF_Proximal_Mucosa
IVM.RB1.UC3.35M	1	Pre-treatment	35	Control	Proximal	Mucosal	Donor_1_Pre-treatment_35_Control_Proximal_Mucosa
IVM.RB1.DC3.35L	1	Pre-treatment	35	Control	Distal	Lumenal	Donor_1_Pre-treatment_35_Control_Distal_Lumen
IVM.RB1.UC1.35L	1	Pre-treatment	35	ISF	Proximal	Lumenal	Donor_1_Pre-treatment_35_ISF_Proximal_Lumen
IVM.RB1.UC3.Ivc.37.1L	1	IVM-administration	37.1	Control	Proximal	Lumenal	Donor_1_IVM-administration_37.1_Control_Proximal_Lumen
IVM.RB1.UC2.Ivc.37.1L	1	IVM-administration	37.1	SF	Proximal	Lumenal	Donor_1_IVM-administration_37.1_SF_Proximal_Lumen
IVM.RB1.UC1.Ivc.37.1L	1	IVM-administration	37.1	ISF	Proximal	Lumenal	Donor_1_IVM-administration_37.1_ISF_Proximal_Lumen
IVM.RB1.UC3.Ivc.37.2L	1	IVM-administration	37.2	Control	Proximal	Lumenal	Donor_1_IVM-administration_37.2_Control_Proximal_Lumen
IVM.RB1.UC1.Ivc.37.2L	1	IVM-administration	37.2	ISF	Proximal	Lumenal	Donor_1_IVM-administration_37.2_ISF_Proximal_Lumen
IVM.RB1.UC2.Ivc.37.2L	1	IVM-administration	37.2	SF	Proximal	Lumenal	Donor_1_IVM-administration_37.2_SF_Proximal_Lumen
IVM.RB1.UC3.Ivc.37.3L	1	IVM-administration	37.3	Control	Proximal	Lumenal	Donor_1_IVM-administration_37.3_Control_Proximal_Lumen
IVM.RB1.UC1.Ivc.37.3L	1	IVM-administration	37.3	ISF	Proximal	Lumenal	Donor_1_IVM-administration_37.3_ISF_Proximal_Lumen
IVM.RB1.UC2.Ivc.37.3L	1	IVM-administration	37.3	SF	Proximal	Lumenal	Donor_1_IVM-administration_37.3_SF_Proximal_Lumen
IVM.RB1.UC3.Ivc.37.4L	1	IVM-administration	37.4	Control	Proximal	Lumenal	Donor_1_IVM-administration_37.4_Control_Proximal_Lumen
IVM.RB1.DC2.Ivc.37.4L	1	IVM-administration	37.4	SF	Distal	Lumenal	Donor_1_IVM-administration_37.4_SF_Distal_Lumen
IVM.RB1.UC1.Ivc.37.4L	1	IVM-administration	37.4	ISF	Proximal	Lumenal	Donor_1_IVM-administration_37.4_ISF_Proximal_Lumen
IVM.RB1.DC1.Ivc.37.4L	1	IVM-administration	37.4	ISF	Distal	Lumenal	Donor_1_IVM-administration_37.4_ISF_Distal_Lumen
IVM.RB1.UC2.Ivc.37.4L	1	IVM-administration	37.4	SF	Proximal	Lumenal	Donor_1_IVM-administration_37.4_SF_Proximal_Lumen
IVM.RB1.DC3.Ivc.37.4L	1	IVM-administration	37.4	Control	Distal	Lumenal	Donor_1_IVM-administration_37.4_Control_Distal_Lumen
IVM.RB1.DC3.Ivc.38M	1	Washout	38	Control	Distal	Mucosal	Donor_1_Washout_38_Control_Distal_Mucosa
IVM.RB1.UC2.Ivc.38M	1	Washout	38	SF	Proximal	Mucosal	Donor_1_Washout_38_SF_Proximal_Mucosa
IVM.RB1.DC1.Ivc.38M	1	Washout	38	ISF	Distal	Mucosal	Donor_1_Washout_38_ISF_Distal_Mucosa
IVM.RB1.UC1.Ivc.38M	1	Washout	38	ISF	Proximal	Mucosal	Donor_1_Washout_38_ISF_Proximal_Mucosa
IVM.RB1.UC2.Ivc.38L	1	Washout	38	SF	Proximal	Lumenal	Donor_1_Washout_38_SF_Proximal_Lumen
IVM.RB1.UC3.Ivc.38M	1	Washout	38	Control	Proximal	Mucosal	Donor_1_Washout_38_Control_Proximal_Mucosa
IVM.RB1.DC2.Ivc.38M	1	Washout	38	SF	Distal	Mucosal	Donor_1_Washout_38_SF_Distal_Mucosa
IVM.RB1.DC1.Ivc.38L	1	Washout	38	ISF	Distal	Lumenal	Donor_1_Washout_38_ISF_Distal_Lumen
IVM.RB1.DC3.Ivc.38L	1	Washout	38	Control	Distal	Lumenal	Donor_1_Washout_38_Control_Distal_Lumen
IVM.RB1.DC2.Ivc.38L	1	Washout	38	SF	Distal	Lumenal	Donor_1_Washout_38_SF_Distal_Lumen
IVM.RB1.UC1.Ivc.38L	1	Washout	38	ISF	Proximal	Lumenal	Donor_1_Washout_38_ISF_Proximal_Lumen
IVM.RB1.UC3.Ivc.38L	1	Washout	38	Control	Proximal	Lumenal	Donor_1_Washout_38_Control_Proximal_Lumen
IVM.RB1.DC2.Ivc.41M	1	Washout	41	SF	Distal	Mucosal	Donor_1_Washout_41_SF_Distal_Mucosa
IVM.RB1.DC3.Ivc.41M	1	Washout	41	Control	Distal	Mucosal	Donor_1_Washout_41_Control_Distal_Mucosa
IVM.RB1.UC3.Ivc.41M	1	Washout	41	Control	Proximal	Mucosal	Donor_1_Washout_41_Control_Proximal_Mucosa
IVM.RB1.DC1.Ivc.41L	1	Washout	41	ISF	Distal	Lumenal	Donor_1_Washout_41_ISF_Distal_Lumen
IVM.RB1.UC1.Ivc.41L	1	Washout	41	ISF	Proximal	Lumenal	Donor_1_Washout_41_ISF_Proximal_Lumen
IVM.RB1.UC2.Ivc.41M	1	Washout	41	SF	Proximal	Mucosal	Donor_1_Washout_41_SF_Proximal_Mucosa
IVM.RB1.DC1.Ivc.41M	1	Washout	41	ISF	Distal	Mucosal	Donor_1_Washout_41_ISF_Distal_Mucosa
IVM.RB1.DC2.Ivc.41L	1	Washout	41	SF	Distal	Lumenal	Donor_1_Washout_41_SF_Distal_Lumen
IVM.RB1.UC2.Ivc.41L	1	Washout	41	SF	Proximal	Lumenal	Donor_1_Washout_41_SF_Proximal_Lumen
IVM.RB1.UC1.Ivc.41M	1	Washout	41	ISF	Proximal	Mucosal	Donor_1_Washout_41_ISF_Proximal_Mucosa
IVM.RB1.UC3.Ivc.41L	1	Washout	41	Control	Proximal	Lumenal	Donor_1_Washout_41_Control_Proximal_Lumen
IVM.RB1.DC3.Ivc.41L	1	Washout	41	Control	Distal	Lumenal	Donor_1_Washout_41_Control_Distal_Lumen
IVM.RB1.DC3.Ivc.44M	1	Washout	44	Control	Distal	Mucosal	Donor_1_Washout_44_Control_Distal_Mucosa
IVM.RB1.UC1.Ivc.44L	1	Washout	44	ISF	Proximal	Lumenal	Donor_1_Washout_44_ISF_Proximal_Lumen
IVM.RB1.DC1.Ivc.44M	1	Washout	44	ISF	Distal	Mucosal	Donor_1_Washout_44_ISF_Distal_Mucosa
IVM.RB1.UC2.Ivc.44M	1	Washout	44	SF	Proximal	Mucosal	Donor_1_Washout_44_SF_Proximal_Mucosa
IVM.RB1.DC1.Ivc.44L	1	Washout	44	ISF	Distal	Lumenal	Donor_1_Washout_44_ISF_Distal_Lumen
IVM.RB1.DC2.Ivc.44M	1	Washout	44	SF	Distal	Mucosal	Donor_1_Washout_44_SF_Distal_Mucosa
IVM.RB1.DC2.Ivc.44L	1	Washout	44	SF	Distal	Lumenal	Donor_1_Washout_44_SF_Distal_Lumen
IVM.RB1.UC1.Ivc.44M	1	Washout	44	ISF	Proximal	Mucosal	Donor_1_Washout_44_ISF_Proximal_Mucosa
IVM.RB1.UC3.Ivc.44L	1	Washout	44	Control	Proximal	Lumenal	Donor_1_Washout_44_Control_Proximal_Lumen
IVM.RB1.UC2.Ivc.44L	1	Washout	44	SF	Proximal	Lumenal	Donor_1_Washout_44_SF_Proximal_Lumen
IVM.RB1.DC3.Ivc.44L	1	Washout	44	Control	Distal	Lumenal	Donor_1_Washout_44_Control_Distal_Lumen
IVM.RB1.UC3.Ivc.44M	1	Washout	44	Control	Proximal	Mucosal	Donor_1_Washout_44_Control_Proximal_Mucosa
IVM.RB2a.I	2	Inoculum	0	Control	inoculum	Fecal	Donor_2_Inoculum_0_Control_inoculum_Fecal
IVM.RB2a.DC1.15M	2	Pre-treatment	15	ISF	Distal	Mucosal	Donor_2_Pre-treatment_15_ISF_Distal_Mucosa
IVM.RB2a.UC2.15L	2	Pre-treatment	15	SF	Proximal	Lumenal	Donor_2_Pre-treatment_15_SF_Proximal_Lumen
IVM.RB2a.DC2.15L	2	Pre-treatment	15	SF	Distal	Lumenal	Donor_2_Pre-treatment_15_SF_Distal_Lumen
IVM.RB2a.DC3.15M	2	Pre-treatment	15	Control	Distal	Mucosal	Donor_2_Pre-treatment_15_Control_Distal_Mucosa
IVM.RB2a.UC3.15L	2	Pre-treatment	15	Control	Proximal	Lumenal	Donor_2_Pre-treatment_15_Control_Proximal_Lumen
IVM.RB2a.DC2.15M	2	Pre-treatment	15	SF	Distal	Mucosal	Donor_2_Pre-treatment_15_SF_Distal_Mucosa
IVM.RB2a.UC3.15M	2	Pre-treatment	15	Control	Proximal	Mucosal	Donor_2_Pre-treatment_15_Control_Proximal_Mucosa
IVM.RB2a.DC1.15L	2	Pre-treatment	15	ISF	Distal	Lumenal	Donor_2_Pre-treatment_15_ISF_Distal_Lumen
IVM.RB2a.UC1.15M	2	Pre-treatment	15	ISF	Proximal	Mucosal	Donor_2_Pre-treatment_15_ISF_Proximal_Mucosa
IVM.RB2a.DC3.15L	2	Pre-treatment	15	Control	Distal	Lumenal	Donor_2_Pre-treatment_15_Control_Distal_Lumen
IVM.RB2a.UC1.15L	2	Pre-treatment	15	ISF	Proximal	Lumenal	Donor_2_Pre-treatment_15_ISF_Proximal_Lumen
IVM.RB2a.UC2.15M	2	Pre-treatment	15	SF	Proximal	Mucosal	Donor_2_Pre-treatment_15_SF_Proximal_Mucosa
IVM.RB2a.DC3.16L	2	Pre-treatment	16	Control	Distal	Lumenal	Donor_2_Pre-treatment_16_Control_Distal_Lumen
IVM.RB2a.UC2.16L	2	Pre-treatment	16	SF	Proximal	Lumenal	Donor_2_Pre-treatment_16_SF_Proximal_Lumen
IVM.RB2a.UC1.16L	2	Pre-treatment	16	ISF	Proximal	Lumenal	Donor_2_Pre-treatment_16_ISF_Proximal_Lumen
IVM.RB2a.DC2.16L	2	Pre-treatment	16	SF	Distal	Lumenal	Donor_2_Pre-treatment_16_SF_Distal_Lumen
IVM.RB2a.UC3.16L	2	Pre-treatment	16	Control	Proximal	Lumenal	Donor_2_Pre-treatment_16_Control_Proximal_Lumen
IVM.RB2a.DC1.16L	2	Pre-treatment	16	ISF	Distal	Lumenal	Donor_2_Pre-treatment_16_ISF_Distal_Lumen
IVM.RB2a.UC2.17M	2	Pre-treatment	17	SF	Proximal	Mucosal	Donor_2_Pre-treatment_17_SF_Proximal_Mucosa
IVM.RB2a.UC1.17L	2	Pre-treatment	17	ISF	Proximal	Lumenal	Donor_2_Pre-treatment_17_ISF_Proximal_Lumen
IVM.RB2a.DC1.17L	2	Pre-treatment	17	ISF	Distal	Lumenal	Donor_2_Pre-treatment_17_ISF_Distal_Lumen
IVM.RB2a.UC3.17L	2	Pre-treatment	17	Control	Proximal	Lumenal	Donor_2_Pre-treatment_17_Control_Proximal_Lumen
IVM.RB2a.UC1.17M	2	Pre-treatment	17	ISF	Proximal	Mucosal	Donor_2_Pre-treatment_17_ISF_Proximal_Mucosa
IVM.RB2a.DC1.17M	2	Pre-treatment	17	ISF	Distal	Mucosal	Donor_2_Pre-treatment_17_ISF_Distal_Mucosa
IVM.RB2a.DC2.17L	2	Pre-treatment	17	SF	Distal	Lumenal	Donor_2_Pre-treatment_17_SF_Distal_Lumen
IVM.RB2a.DC3.17M	2	Pre-treatment	17	Control	Distal	Mucosal	Donor_2_Pre-treatment_17_Control_Distal_Mucosa
IVM.RB2a.UC2.17L	2	Pre-treatment	17	SF	Proximal	Lumenal	Donor_2_Pre-treatment_17_SF_Proximal_Lumen
IVM.RB2a.UC3.17M	2	Pre-treatment	17	Control	Proximal	Mucosal	Donor_2_Pre-treatment_17_Control_Proximal_Mucosa
IVM.RB2a.DC3.17L	2	Pre-treatment	17	Control	Distal	Lumenal	Donor_2_Pre-treatment_17_Control_Distal_Lumen
IVM.RB2a.DC2.17M	2	Pre-treatment	17	SF	Distal	Mucosal	Donor_2_Pre-treatment_17_SF_Distal_Mucosa
IVM.RB2a.DC1.20M	2	Pre-treatment	20	ISF	Distal	Mucosal	Donor_2_Pre-treatment_20_ISF_Distal_Mucosa
IVM.RB2a.DC3.20M	2	Pre-treatment	20	Control	Distal	Mucosal	Donor_2_Pre-treatment_20_Control_Distal_Mucosa
IVM.RB2a.DC1.20L	2	Pre-treatment	20	ISF	Distal	Lumenal	Donor_2_Pre-treatment_20_ISF_Distal_Lumen
IVM.RB2a.UC1.20M	2	Pre-treatment	20	ISF	Proximal	Mucosal	Donor_2_Pre-treatment_20_ISF_Proximal_Mucosa
IVM.RB2a.UC2.20L	2	Pre-treatment	20	SF	Proximal	Lumenal	Donor_2_Pre-treatment_20_SF_Proximal_Lumen
IVM.RB2a.UC3.20M	2	Pre-treatment	20	Control	Proximal	Mucosal	Donor_2_Pre-treatment_20_Control_Proximal_Mucosa
IVM.RB2a.UC1.20L	2	Pre-treatment	20	ISF	Proximal	Lumenal	Donor_2_Pre-treatment_20_ISF_Proximal_Lumen
IVM.RB2a.DC2.20M	2	Pre-treatment	20	SF	Distal	Mucosal	Donor_2_Pre-treatment_20_SF_Distal_Mucosa
IVM.RB2a.UC2.20M	2	Pre-treatment	20	SF	Proximal	Mucosal	Donor_2_Pre-treatment_20_SF_Proximal_Mucosa
IVM.RB2a.DC2.20L	2	Pre-treatment	20	SF	Distal	Lumenal	Donor_2_Pre-treatment_20_SF_Distal_Lumen
IVM.RB2a.UC3.20L	2	Pre-treatment	20	Control	Proximal	Lumenal	Donor_2_Pre-treatment_20_Control_Proximal_Lumen
IVM.RB2a.DC3.20L	2	Pre-treatment	20	Control	Distal	Lumenal	Donor_2_Pre-treatment_20_Control_Distal_Lumen
IVM.RB2a.UC2.S1L	2	IVM-administration	21.1	SF	Proximal	Lumenal	Donor_2_IVM-administration_21.1_SF_Proximal_Lumen
IVM.RB2a.UC1.S1L	2	IVM-administration	21.1	ISF	Proximal	Lumenal	Donor_2_IVM-administration_21.1_ISF_Proximal_Lumen
IVM.RB2a.UC3.S1L	2	IVM-administration	21.1	Control	Proximal	Lumenal	Donor_2_IVM-administration_21.1_Control_Proximal_Lumen
IVM.RB2a.UC2.S2L	2	IVM-administration	21.2	SF	Proximal	Lumenal	Donor_2_IVM-administration_21.2_SF_Proximal_Lumen
IVM.RB2a.UC1.S2L	2	IVM-administration	21.2	ISF	Proximal	Lumenal	Donor_2_IVM-administration_21.2_ISF_Proximal_Lumen
IVM.RB2a.UC3.S2L	2	IVM-administration	21.2	Control	Proximal	Lumenal	Donor_2_IVM-administration_21.2_Control_Proximal_Lumen
IVM.RB2a.UC2.S3L	2	IVM-administration	21.3	SF	Proximal	Lumenal	Donor_2_IVM-administration_21.3_SF_Proximal_Lumen
IVM.RB2a.UC1.S3L	2	IVM-administration	21.3	ISF	Proximal	Lumenal	Donor_2_IVM-administration_21.3_ISF_Proximal_Lumen
IVM.RB2a.UC3.S3L	2	IVM-administration	21.3	Control	Proximal	Lumenal	Donor_2_IVM-administration_21.3_Control_Proximal_Lumen
IVM.RB2a.UC2.S4L	2	IVM-administration	21.4	SF	Proximal	Lumenal	Donor_2_IVM-administration_21.4_SF_Proximal_Lumen
IVM.RB2a.UC1.S4L	2	IVM-administration	21.4	ISF	Proximal	Lumenal	Donor_2_IVM-administration_21.4_ISF_Proximal_Lumen
IVM.RB2a.UC3.S4L	2	IVM-administration	21.4	Control	Proximal	Lumenal	Donor_2_IVM-administration_21.4_Control_Proximal_Lumen
IVM.RB2a.UC1.S5M	2	Washout	22	ISF	Proximal	Mucosal	Donor_2_Washout_22_ISF_Proximal_Mucosa
IVM.RB2a.DC1.S5M	2	Washout	22	ISF	Distal	Mucosal	Donor_2_Washout_22_ISF_Distal_Mucosa
IVM.RB2a.UC3.S5M	2	Washout	22	Control	Proximal	Mucosal	Donor_2_Washout_22_Control_Proximal_Mucosa
IVM.RB2a.DC3.S5M	2	Washout	22	Control	Distal	Mucosal	Donor_2_Washout_22_Control_Distal_Mucosa
IVM.RB2a.UC2.S5M	2	Washout	22	SF	Proximal	Mucosal	Donor_2_Washout_22_SF_Proximal_Mucosa
IVM.RB2a.DC2.S5M	2	Washout	22	SF	Distal	Mucosal	Donor_2_Washout_22_SF_Distal_Mucosa
IVM.RB2a.DC2.S5L	2	Washout	22	SF	Distal	Lumenal	Donor_2_Washout_22_SF_Distal_Lumen
IVM.RB2a.DC3.S5L	2	Washout	22	Control	Distal	Lumenal	Donor_2_Washout_22_Control_Distal_Lumen
IVM.RB2a.UC2.S5L	2	Washout	22	SF	Proximal	Lumenal	Donor_2_Washout_22_SF_Proximal_Lumen
IVM.RB2a.UC3.S5L	2	Washout	22	Control	Proximal	Lumenal	Donor_2_Washout_22_Control_Proximal_Lumen
IVM.RB2a.UC1.S5L	2	Washout	22	ISF	Proximal	Lumenal	Donor_2_Washout_22_ISF_Proximal_Lumen
IVM.RB2a.DC1.S5L	2	Washout	22	ISF	Distal	Lumenal	Donor_2_Washout_22_ISF_Distal_Lumen
IVM.RB2a.DC1.S7M	2	Washout	24	ISF	Distal	Mucosal	Donor_2_Washout_24_ISF_Distal_Mucosa
IVM.RB2a.UC1.S7L	2	Washout	24	ISF	Proximal	Lumenal	Donor_2_Washout_24_ISF_Proximal_Lumen
IVM.RB2a.UC1.S7M	2	Washout	24	ISF	Proximal	Mucosal	Donor_2_Washout_24_ISF_Proximal_Mucosa
IVM.RB2a.DC3.S7M	2	Washout	24	Control	Distal	Mucosal	Donor_2_Washout_24_Control_Distal_Mucosa
IVM.RB2a.DC1.S7L	2	Washout	24	ISF	Distal	Lumenal	Donor_2_Washout_24_ISF_Distal_Lumen
IVM.RB2a.DC2.S7L	2	Washout	24	SF	Distal	Lumenal	Donor_2_Washout_24_SF_Distal_Lumen
IVM.RB2a.UC3.S7M	2	Washout	24	Control	Proximal	Mucosal	Donor_2_Washout_24_Control_Proximal_Mucosa
IVM.RB2a.UC3.S7L	2	Washout	24	Control	Proximal	Lumenal	Donor_2_Washout_24_Control_Proximal_Lumen
IVM.RB2a.UC2.S7L	2	Washout	24	SF	Proximal	Lumenal	Donor_2_Washout_24_SF_Proximal_Lumen
IVM.RB2a.DC3.S7L	2	Washout	24	Control	Distal	Lumenal	Donor_2_Washout_24_Control_Distal_Lumen
IVM.RB2a.UC2.S7M	2	Washout	24	SF	Proximal	Mucosal	Donor_2_Washout_24_SF_Proximal_Mucosa
IVM.RB2a.DC2.S7M	2	Washout	24	SF	Distal	Mucosal	Donor_2_Washout_24_SF_Distal_Mucosa
IVM.RB2a.DC1.S9M	2	Washout	27	ISF	Distal	Mucosal	Donor_2_Washout_27_ISF_Distal_Mucosa
IVM.RB2a.UC3.S9L	2	Washout	27	Control	Proximal	Lumenal	Donor_2_Washout_27_Control_Proximal_Lumen
IVM.RB2a.UC1.S9L	2	Washout	27	ISF	Proximal	Lumenal	Donor_2_Washout_27_ISF_Proximal_Lumen
IVM.RB2a.DC3.S9L	2	Washout	27	Control	Distal	Lumenal	Donor_2_Washout_27_Control_Distal_Lumen
IVM.RB2a.UC1.S9M	2	Washout	27	ISF	Proximal	Mucosal	Donor_2_Washout_27_ISF_Proximal_Mucosa
IVM.RB2a.UC2.S9L	2	Washout	27	SF	Proximal	Lumenal	Donor_2_Washout_27_SF_Proximal_Lumen
IVM.RB2a.DC3.S9M	2	Washout	27	Control	Distal	Mucosal	Donor_2_Washout_27_Control_Distal_Mucosa
IVM.RB2a.UC3.S9M	2	Washout	27	Control	Proximal	Mucosal	Donor_2_Washout_27_Control_Proximal_Mucosa
IVM.RB2a.UC2.S9M	2	Washout	27	SF	Proximal	Mucosal	Donor_2_Washout_27_SF_Proximal_Mucosa
IVM.RB2a.DC1.S9L	2	Washout	27	ISF	Distal	Lumenal	Donor_2_Washout_27_ISF_Distal_Lumen
IVM.RB2a.DC2.S9L	2	Washout	27	SF	Distal	Lumenal	Donor_2_Washout_27_SF_Distal_Lumen
IVM.RB2a.DC2.S9M	2	Washout	27	SF	Distal	Mucosal	Donor_2_Washout_27_SF_Distal_Mucosa
IVM.RB3.I	3	Inoculum	0	Control	inoculum	Fecal	Donor_3_Inoculum_0_Control_inoculum_Fecal
IVM.RB3.UC1.15L	3	Pre-treatment	15	ISF	Proximal	Lumenal	Donor_3_Pre-treatment_15_ISF_Proximal_Lumen
IVM.RB3.DC2.15L	3	Pre-treatment	15	SF	Distal	Lumenal	Donor_3_Pre-treatment_15_SF_Distal_Lumen
IVM.RB3.UC2.15L	3	Pre-treatment	15	SF	Proximal	Lumenal	Donor_3_Pre-treatment_15_SF_Proximal_Lumen
IVM.RB3.DC1.15L	3	Pre-treatment	15	ISF	Distal	Lumenal	Donor_3_Pre-treatment_15_ISF_Distal_Lumen
IVM.RB3.UC3.15L	3	Pre-treatment	15	Control	Proximal	Lumenal	Donor_3_Pre-treatment_15_Control_Proximal_Lumen
IVM.RB3.UC1.15M	3	Pre-treatment	15	ISF	Proximal	Mucosal	Donor_3_Pre-treatment_15_ISF_Proximal_Mucosa
IVM.RB3.DC3.15L	3	Pre-treatment	15	Control	Distal	Lumenal	Donor_3_Pre-treatment_15_Control_Distal_Lumen
IVM.RB3.UC3.15M	3	Pre-treatment	15	Control	Proximal	Mucosal	Donor_3_Pre-treatment_15_Control_Proximal_Mucosa
IVM.RB3.UC2.15M	3	Pre-treatment	15	SF	Proximal	Mucosal	Donor_3_Pre-treatment_15_SF_Proximal_Mucosa
IVM.RB3.UC2.19M	3	Pre-treatment	19	SF	Proximal	Mucosal	Donor_3_Pre-treatment_19_SF_Proximal_Mucosa
IVM.RB3.DC1.19M	3	Pre-treatment	19	ISF	Distal	Mucosal	Donor_3_Pre-treatment_19_ISF_Distal_Mucosa
IVM.RB3.UC3.19M	3	Pre-treatment	19	Control	Proximal	Mucosal	Donor_3_Pre-treatment_19_Control_Proximal_Mucosa
IVM.RB3.UC1.19L	3	Pre-treatment	19	ISF	Proximal	Lumenal	Donor_3_Pre-treatment_19_ISF_Proximal_Lumen
IVM.RB3.UC2.19L	3	Pre-treatment	19	SF	Proximal	Lumenal	Donor_3_Pre-treatment_19_SF_Proximal_Lumen
IVM.RB3.DC2.19L	3	Pre-treatment	19	SF	Distal	Lumenal	Donor_3_Pre-treatment_19_SF_Distal_Lumen
IVM.RB3.DC1.19L	3	Pre-treatment	19	ISF	Distal	Lumenal	Donor_3_Pre-treatment_19_ISF_Distal_Lumen
IVM.RB3.DC3.19M	3	Pre-treatment	19	Control	Distal	Mucosal	Donor_3_Pre-treatment_19_Control_Distal_Mucosa
IVM.RB3.UC3.19L	3	Pre-treatment	19	Control	Proximal	Lumenal	Donor_3_Pre-treatment_19_Control_Proximal_Lumen
IVM.RB3.UC1.19M	3	Pre-treatment	19	ISF	Proximal	Mucosal	Donor_3_Pre-treatment_19_ISF_Proximal_Mucosa
IVM.RB3.DC3.19L	3	Pre-treatment	19	Control	Distal	Lumenal	Donor_3_Pre-treatment_19_Control_Distal_Lumen
IVM.RB3.UC1.22M	3	Pre-treatment	22	ISF	Proximal	Mucosal	Donor_3_Pre-treatment_22_ISF_Proximal_Mucosa
IVM.RB3.UC2.22M	3	Pre-treatment	22	SF	Proximal	Mucosal	Donor_3_Pre-treatment_22_SF_Proximal_Mucosa
IVM.RB3.UC3.22M	3	Pre-treatment	22	Control	Proximal	Mucosal	Donor_3_Pre-treatment_22_Control_Proximal_Mucosa
IVM.RB3.DC1.22M	3	Pre-treatment	22	ISF	Distal	Mucosal	Donor_3_Pre-treatment_22_ISF_Distal_Mucosa
IVM.RB3.DC3.22M	3	Pre-treatment	22	Control	Distal	Mucosal	Donor_3_Pre-treatment_22_Control_Distal_Mucosa
IVM.RB3.DC1.22L	3	Pre-treatment	22	ISF	Distal	Lumenal	Donor_3_Pre-treatment_22_ISF_Distal_Lumen
IVM.RB3.DC2.22M	3	Pre-treatment	22	SF	Distal	Mucosal	Donor_3_Pre-treatment_22_SF_Distal_Mucosa
IVM.RB3.DC3.22L	3	Pre-treatment	22	Control	Distal	Lumenal	Donor_3_Pre-treatment_22_Control_Distal_Lumen
IVM.RB3.DC2.22L	3	Pre-treatment	22	SF	Distal	Lumenal	Donor_3_Pre-treatment_22_SF_Distal_Lumen
IVM.RB3.UC1.22L	3	Pre-treatment	22	ISF	Proximal	Lumenal	Donor_3_Pre-treatment_22_ISF_Proximal_Lumen
IVM.RB3.UC2.22L	3	Pre-treatment	22	SF	Proximal	Lumenal	Donor_3_Pre-treatment_22_SF_Proximal_Lumen
IVM.RB3.UC3.22L	3	Pre-treatment	22	Control	Proximal	Lumenal	Donor_3_Pre-treatment_22_Control_Proximal_Lumen
IVM.RB3.DC2.25M	3	Pre-treatment	25	SF	Distal	Mucosal	Donor_3_Pre-treatment_25_SF_Distal_Mucosa
IVM.RB3.UC1.25M	3	Pre-treatment	25	ISF	Proximal	Mucosal	Donor_3_Pre-treatment_25_ISF_Proximal_Mucosa
IVM.RB3.DC1.25M	3	Pre-treatment	25	ISF	Distal	Mucosal	Donor_3_Pre-treatment_25_ISF_Distal_Mucosa
IVM.RB3.DC3.25M	3	Pre-treatment	25	Control	Distal	Mucosal	Donor_3_Pre-treatment_25_Control_Distal_Mucosa
IVM.RB3.DC1.25L	3	Pre-treatment	25	ISF	Distal	Lumenal	Donor_3_Pre-treatment_25_ISF_Distal_Lumen
IVM.RB3.UC2.25M	3	Pre-treatment	25	SF	Proximal	Mucosal	Donor_3_Pre-treatment_25_SF_Proximal_Mucosa
IVM.RB3.DC2.25L	3	Pre-treatment	25	SF	Distal	Lumenal	Donor_3_Pre-treatment_25_SF_Distal_Lumen
IVM.RB3.UC3.25L	3	Pre-treatment	25	Control	Proximal	Lumenal	Donor_3_Pre-treatment_25_Control_Proximal_Lumen
IVM.RB3.UC2.25L	3	Pre-treatment	25	SF	Proximal	Lumenal	Donor_3_Pre-treatment_25_SF_Proximal_Lumen
IVM.RB3.UC3.25M	3	Pre-treatment	25	Control	Proximal	Mucosal	Donor_3_Pre-treatment_25_Control_Proximal_Mucosa
IVM.RB3.DC3.25L	3	Pre-treatment	25	Control	Distal	Lumenal	Donor_3_Pre-treatment_25_Control_Distal_Lumen
IVM.RB3.UC1.25L	3	Pre-treatment	25	ISF	Proximal	Lumenal	Donor_3_Pre-treatment_25_ISF_Proximal_Lumen
IVM.RB3.UC2.S1L	3	IVM-administration	25.1	SF	Proximal	Lumenal	Donor_3_IVM-administration_25.1_SF_Proximal_Lumen
IVM.RB3.UC3.S1L	3	IVM-administration	25.1	Control	Proximal	Lumenal	Donor_3_IVM-administration_25.1_Control_Proximal_Lumen
IVM.RB3.UC2.S2L	3	IVM-administration	25.2	SF	Proximal	Lumenal	Donor_3_IVM-administration_25.2_SF_Proximal_Lumen
IVM.RB3.UC3.S2L	3	IVM-administration	25.2	Control	Proximal	Lumenal	Donor_3_IVM-administration_25.2_Control_Proximal_Lumen
IVM.RB3.UC3.S3L	3	IVM-administration	25.3	Control	Proximal	Lumenal	Donor_3_IVM-administration_25.3_Control_Proximal_Lumen
IVM.RB3.UC2.S3L	3	IVM-administration	25.3	SF	Proximal	Lumenal	Donor_3_IVM-administration_25.3_SF_Proximal_Lumen
IVM.RB3.UC2.S4L	3	IVM-administration	25.4	SF	Proximal	Lumenal	Donor_3_IVM-administration_25.4_SF_Proximal_Lumen
IVM.RB3.UC3.S4L	3	IVM-administration	25.4	Control	Proximal	Lumenal	Donor_3_IVM-administration_25.4_Control_Proximal_Lumen
IVM.RB3.UC3.S5L	3	Washout	26	Control	Proximal	Lumenal	Donor_3_Washout_26_Control_Proximal_Lumen
IVM.RB3.DC3.S5L	3	Washout	26	Control	Distal	Lumenal	Donor_3_Washout_26_Control_Distal_Lumen
IVM.RB3.DC2.S5L	3	Washout	26	SF	Distal	Lumenal	Donor_3_Washout_26_SF_Distal_Lumen
IVM.RB3.UC2.S5L	3	Washout	26	SF	Proximal	Lumenal	Donor_3_Washout_26_SF_Proximal_Lumen
IVM.RB3.DC2.S6M	3	Washout	27	SF	Distal	Mucosal	Donor_3_Washout_27_SF_Distal_Mucosa
IVM.RB3.DC3.S6M	3	Washout	27	Control	Distal	Mucosal	Donor_3_Washout_27_Control_Distal_Mucosa
IVM.RB3.UC3.S6M	3	Washout	27	Control	Proximal	Mucosal	Donor_3_Washout_27_Control_Proximal_Mucosa
IVM.RB3.UC2.S6M	3	Washout	27	SF	Proximal	Mucosal	Donor_3_Washout_27_SF_Proximal_Mucosa
IVM.RB3.UC3.S6L	3	Washout	27	Control	Proximal	Lumenal	Donor_3_Washout_27_Control_Proximal_Lumen
IVM.RB3.UC2.S6L	3	Washout	27	SF	Proximal	Lumenal	Donor_3_Washout_27_SF_Proximal_Lumen
IVM.RB3.DC2.S6L	3	Washout	27	SF	Distal	Lumenal	Donor_3_Washout_27_SF_Distal_Lumen
IVM.RB3.DC3.S6L	3	Washout	27	Control	Distal	Lumenal	Donor_3_Washout_27_Control_Distal_Lumen
IVM.RB3.UC1.S1BL	3	IVM-administration	27.1	ISF	Proximal	Lumenal	Donor_3_IVM-administration_27.1_ISF_Proximal_Lumen
IVM.RB3.UC1.S2BL	3	IVM-administration	27.2	ISF	Proximal	Lumenal	Donor_3_IVM-administration_27.2_ISF_Proximal_Lumen
IVM.RB3.UC1.S3BL	3	IVM-administration	27.3	ISF	Proximal	Lumenal	Donor_3_IVM-administration_27.3_ISF_Proximal_Lumen
IVM.RB3.UC1.S4BL	3	IVM-administration	27.4	ISF	Proximal	Lumenal	Donor_3_IVM-administration_27.4_ISF_Proximal_Lumen
IVM.RB3.UC1.S5BL	3	Washout	28	ISF	Proximal	Lumenal	Donor_3_Washout_28_ISF_Proximal_Lumen
IVM.RB3.DC1.S5BL	3	Washout	28	ISF	Distal	Lumenal	Donor_3_Washout_28_ISF_Distal_Lumen
IVM.RB3.DC2.S8M	3	Washout	29	SF	Distal	Mucosal	Donor_3_Washout_29_SF_Distal_Mucosa
IVM.RB3.DC3.S8L	3	Washout	29	Control	Distal	Lumenal	Donor_3_Washout_29_Control_Distal_Lumen
IVM.RB3.DC1.S6BL	3	Washout	29	ISF	Distal	Lumenal	Donor_3_Washout_29_ISF_Distal_Lumen
IVM.RB3.DC1.S6BM	3	Washout	29	ISF	Distal	Mucosal	Donor_3_Washout_29_ISF_Distal_Mucosa
IVM.RB3.UC3.S8M	3	Washout	29	Control	Proximal	Mucosal	Donor_3_Washout_29_Control_Proximal_Mucosa
IVM.RB3.UC2.S8L	3	Washout	29	SF	Proximal	Lumenal	Donor_3_Washout_29_SF_Proximal_Lumen
IVM.RB3.UC1.S6BL	3	Washout	29	ISF	Proximal	Lumenal	Donor_3_Washout_29_ISF_Proximal_Lumen
IVM.RB3.UC3.S8L	3	Washout	29	Control	Proximal	Lumenal	Donor_3_Washout_29_Control_Proximal_Lumen
IVM.RB3.UC2.S8M	3	Washout	29	SF	Proximal	Mucosal	Donor_3_Washout_29_SF_Proximal_Mucosa
IVM.RB3.DC2.S8L	3	Washout	29	SF	Distal	Lumenal	Donor_3_Washout_29_SF_Distal_Lumen
IVM.RB3.DC3.S8M	3	Washout	29	Control	Distal	Mucosal	Donor_3_Washout_29_Control_Distal_Mucosa
IVM.RB3.UC1.S9BM	3	Washout	32	ISF	Proximal	Mucosal	Donor_3_Washout_32_ISF_Proximal_Mucosa
IVM.RB3.DC1.S9BM	3	Washout	32	ISF	Distal	Mucosal	Donor_3_Washout_32_ISF_Distal_Mucosa
IVM.RB3.DC3.S11M	3	Washout	32	Control	Distal	Mucosal	Donor_3_Washout_32_Control_Distal_Mucosa
IVM.RB3.UC3.S11L	3	Washout	32	Control	Proximal	Lumenal	Donor_3_Washout_32_Control_Proximal_Lumen
IVM.RB3.UC2.S11L	3	Washout	32	SF	Proximal	Lumenal	Donor_3_Washout_32_SF_Proximal_Lumen
IVM.RB3.UC2.S11M	3	Washout	32	SF	Proximal	Mucosal	Donor_3_Washout_32_SF_Proximal_Mucosa
IVM.RB3.UC1.S9BL	3	Washout	32	ISF	Proximal	Lumenal	Donor_3_Washout_32_ISF_Proximal_Lumen
IVM.RB3.UC3.S11M	3	Washout	32	Control	Proximal	Mucosal	Donor_3_Washout_32_Control_Proximal_Mucosa
IVM.RB3.DC2.S11M	3	Washout	32	SF	Distal	Mucosal	Donor_3_Washout_32_SF_Distal_Mucosa
IVM.RB3.DC3.S11L	3	Washout	32	Control	Distal	Lumenal	Donor_3_Washout_32_Control_Distal_Lumen
IVM.RB3.DC2.S11L	3	Washout	32	SF	Distal	Lumenal	Donor_3_Washout_32_SF_Distal_Lumen
IVM.RB3.DC1.S9BL	3	Washout	32	ISF	Distal	Lumenal	Donor_3_Washout_32_ISF_Distal_Lumen
IVM.RB3.UC1.S10BL	3	Washout	33	ISF	Proximal	Lumenal	Donor_3_Washout_33_ISF_Proximal_Lumen
IVM.RB3.DC1.S10BL	3	Washout	33	ISF	Distal	Lumenal	Donor_3_Washout_33_ISF_Distal_Lumen
IVM.RB3.UC3.S13M	3	Washout	34	Control	Proximal	Mucosal	Donor_3_Washout_34_Control_Proximal_Mucosa
IVM.RB3.UC2.S13M	3	Washout	34	SF	Proximal	Mucosal	Donor_3_Washout_34_SF_Proximal_Mucosa
IVM.RB3.DC1.S11BM	3	Washout	34	ISF	Distal	Mucosal	Donor_3_Washout_34_ISF_Distal_Mucosa
IVM.RB3.UC1.S11BM	3	Washout	34	ISF	Proximal	Mucosal	Donor_3_Washout_34_ISF_Proximal_Mucosa
